# Supplementary material for: Cell cycle profile data on splenocytes of high fat diet induced obese mice treated with ferulic acid
Source: Data Brief. 2020 Jul 5;31:105990. doi: 10.1016/j.dib.2020.105990 (PMC7363655; doi:10.1016/j.dib.2020.105990)
Supplement: Supplementary file 1 [file mmc1.xlsx]

## Sheet: Sheet1
	FACS raw data
	Splenocyte			%
	Group	Tube No	Sample ID	G0/G1	S	G2/M
		1	SC-7	86.49	10.06	1.05
		2	SC-8	91.34	6.54	0.75
	SC	3	SC-9	94.55	4.93	0.47
		4	SC-10	87.09	10.05	0.82
		AVG		89.8675	7.895	0.7725
		SD		3.79544	2.57931	0.238939
		5	SC+F-7	89.63	9.04	0.84
		6	SC+F-8	96.2	3.36	0.18
	SC+F	7	SC+F-9	72.98	22.98	1.21
		8	SC+F-10	97.39	2.28	0.13
		AVG		89.05	9.415	0.59
		SD		11.2437	9.51702	0.524913
		9	HFD-7	92.55	6.3	0.4
		10	HFD-8	90.79	7.77	0.56
	HFD	11	HFD-9	98.6	1.44	0
		12	HFD-10	95.4	4.49	0.07
		AVG		94.335	5	0.2575
		SD		3.41944	2.72621	0.26663
		13	HFD+F-7	91.07	8.49	0.44
		14	HFD+F-8	64.45	31.49	0.95
	HFD+F	15	HFD+F-9	88.99	8.48	1.01
		16	HFD+F-10	92	7.78	0.44
			AVG	84.1275	14.06	0.71
			SD	13.1785	11.6248	0.31273
